# Supplementary material for: Biochemical Characterization of Novel GH6 Endoglucanase from Myxococcus sp. B6-1 and Its Effects on Agricultural Straws Saccharification
Source: Foods. 2023 Jun 28;12(13):2517. doi: 10.3390/foods12132517 (PMC10340332; doi:10.3390/foods12132517)
Supplement: Supplementary file 1 [file foods-12-02517-s001.zip]

Archive with 1 entries (1 files):
- foods-2442942-supplementary.pdf
